# Supplementary material for: Adjudicating between face-coding models with individual-face fMRI responses
Source: PLoS Comput Biol. 2017 Jul 26;13(7):e1005604. doi: 10.1371/journal.pcbi.1005604 (PMC5550004; doi:10.1371/journal.pcbi.1005604)
Supplement: S1 Table — We report the group-average correlation coefficient (mean_r), the group-average Z-transformed correlation (mean_zr), standard error for the Z-transformed correlation (sterr_zr), one-tailed p values for the Z-transformed correlation (ppara_zr) and sample sizes (n). Related to Fig 5. (CSV) [file pcbi.1005604.s012.csv]

		perceptual judgments	early visual cortex	fusiform face area	occipital face area	transverse occipital sulcus	parahippocampal place area
sigmoidal ramp tuning	mean_r	0.879	0.181	0.320	0.248	0.287	0.213
	mean_zr	1.369	0.183	0.332	0.253	0.295	0.216
	sterr_zr	0.048	0.068	0.043	0.038	0.040	0.048
	ppara_zr	0.000	0.013	0.000	0.000	0.000	0.001
	n	10.000	10.000	10.000	9.000	9.000	10.000
sigmoidal ramp tuning (a=0)	mean_r	0.869	0.113	0.246	0.166	0.227	0.142
	mean_zr	1.330	0.113	0.251	0.167	0.231	0.143
	sterr_zr	0.035	0.049	0.043	0.039	0.041	0.026
	ppara_zr	0.000	0.022	0.000	0.001	0.000	0.000
	n	10.000	10.000	10.000	9.000	9.000	10.000
gaussian exemplar	mean_r	0.874	0.180	0.313	0.248	0.282	0.210
	mean_zr	1.351	0.182	0.324	0.253	0.290	0.213
	sterr_zr	0.049	0.066	0.043	0.038	0.038	0.044
	ppara_zr	0.000	0.012	0.000	0.000	0.000	0.000
	n	10.000	10.000	10.000	9.000	9.000	10.000
gaussian exemplar (a=0)	mean_r	0.874	0.179	0.319	0.248	0.285	0.209
	mean_zr	1.351	0.181	0.331	0.253	0.293	0.213
	sterr_zr	0.051	0.067	0.043	0.038	0.038	0.043
	ppara_zr	0.000	0.012	0.000	0.000	0.000	0.000
	n	10.000	10.000	10.000	9.000	9.000	10.000
negative gaussian exemplar	mean_r	0.858	0.178	0.179	0.225	0.149	0.177
	mean_zr	1.284	0.180	0.181	0.229	0.150	0.178
	sterr_zr	0.066	0.067	0.039	0.038	0.029	0.039
	ppara_zr	0.000	0.013	0.001	0.000	0.000	0.001
	n	10.000	10.000	10.000	9.000	9.000	10.000
negative gaussian exemplar (a=0)	mean_r	0.846	0.178	0.153	0.248	0.183	0.121
	mean_zr	1.243	0.180	0.154	0.253	0.185	0.122
	sterr_zr	0.071	0.067	0.037	0.038	0.036	0.030
	ppara_zr	0.000	0.013	0.001	0.000	0.000	0.001
	n	10.000	10.000	10.000	9.000	9.000	10.000
gabor filter	mean_r	0.878	0.867	0.339	0.559	0.437	0.171
	mean_zr	1.366	1.320	0.353	0.632	0.469	0.172
	sterr_zr	0.076	0.134	0.058	0.113	0.069	0.052
	ppara_zr	0.000	0.000	0.000	0.000	0.000	0.004
	n	10.000	10.000	10.000	9.000	9.000	10.000
gabor filter (a=0)	mean_r	0.886	0.832	0.156	0.526	0.379	0.120
	mean_zr	1.403	1.194	0.157	0.584	0.399	0.120
	sterr_zr	0.065	0.103	0.029	0.119	0.068	0.034
	ppara_zr	0.000	0.000	0.000	0.001	0.000	0.003
	n	10.000	10.000	10.000	9.000	9.000	10.000
pixelwise correlation	mean_r	0.857	0.856	0.134	0.551	0.368	0.097
	mean_zr	1.280	1.277	0.134	0.620	0.387	0.098
	sterr_zr	0.084	0.127	0.026	0.134	0.067	0.035
	ppara_zr	0.000	0.000	0.000	0.001	0.000	0.010
	n	10.000	10.000	10.000	9.000	9.000	10.000
PCA space distance	mean_r	0.834	0.072	0.170	0.100	0.154	0.100
	mean_zr	1.202	0.072	0.172	0.100	0.156	0.101
	sterr_zr	0.053	0.038	0.037	0.027	0.032	0.024
	ppara_zr	0.000	0.044	0.001	0.003	0.001	0.001
	n	10.000	10.000	10.000	9.000	9.000	10.000
