# Supplementary material for: Adjudicating between face-coding models with individual-face fMRI responses
Source: PLoS Comput Biol. 2017 Jul 26;13(7):e1005604. doi: 10.1371/journal.pcbi.1005604 (PMC5550004; doi:10.1371/journal.pcbi.1005604)
Supplement: S2 Table — For details, see main text. Related to Fig 2. (XLSX) [file pcbi.1005604.s013.xlsx]

## Sheet: Sheet1
Analysis of variance on parameter estimates from multiple regression RSA model, with the factors metric (eccentricity, direction), viewpoint (within, across), and a two-way interaction term. For details, see main text.
		F			p
face-space reconstruction	df	metric	view	metric x view	metric	view	metric x view
perceptual judgments *	9	28.8799	NA	NA	0.000448	NA	NA
early visual cortex	8	29.8027	0.004071	6.12496	0.000401	0.950519	0.035287
occipital face area	7	41.3903	12.4473	5.22849	0.000202	0.007754	0.051539
transverse occipital sulcus	7	44.8976	22.5059	0.120501	0.000153	0.001456	0.737447
fusiform face area	8	9.88263	2.80061	2.95973	0.011858	0.128555	0.119473
parahippocampal place area	8	13.7751	1.4387	0.98066	0.004834	0.260973	0.347911
* One-way ANOVA since viewpoint was not manipulated in this experiment
