# Supplementary material for: Adjudicating between face-coding models with individual-face fMRI responses
Source: PLoS Comput Biol. 2017 Jul 26;13(7):e1005604. doi: 10.1371/journal.pcbi.1005604 (PMC5550004; doi:10.1371/journal.pcbi.1005604)
Supplement: S3 Table — Mean, standard error (sterr), one-tailed p values (ppara) and sample sizes (n) are included on separate rows. See also S3 Fig. (CSV) [file pcbi.1005604.s014.csv]

		early visual cortex	occipital face area	transverse occipital sulcus	fusiform face area	parahippocampal place area
view within: sub-caricature	mean	0.318	0.181	0.023	0.024	-0.062
	sterr	0.093	0.053	0.055	0.141	0.091
	ppara	0.004	0.005	0.347	0.434	0.745
	n	10.000	9.000	9.000	10.000	10.000
view across: sub-caricature	mean	5.048	1.386	0.568	0.238	0.112
	sterr	0.912	0.361	0.126	0.181	0.083
	ppara	0.000	0.002	0.001	0.110	0.106
	n	10.000	9.000	9.000	10.000	10.000
view within: typical	mean	0.923	0.223	0.286	0.207	0.290
	sterr	0.137	0.123	0.104	0.088	0.062
	ppara	0.000	0.053	0.012	0.022	0.001
	n	10.000	9.000	9.000	10.000	10.000
view across: typical	mean	5.303	1.528	0.764	0.404	0.391
	sterr	0.681	0.462	0.163	0.119	0.154
	ppara	0.000	0.005	0.001	0.004	0.016
	n	10.000	9.000	9.000	10.000	10.000
view within: caricature	mean	1.390	0.446	0.406	0.399	0.200
	sterr	0.257	0.077	0.097	0.087	0.177
	ppara	0.000	0.000	0.002	0.001	0.144
	n	10.000	9.000	9.000	10.000	10.000
view across: caricature	mean	5.312	1.524	0.834	0.564	0.383
	sterr	0.609	0.350	0.133	0.111	0.228
	ppara	0.000	0.001	0.000	0.000	0.064
	n	10.000	9.000	9.000	10.000	10.000
view within: eccentricity slope	mean	0.039	0.010	0.014	0.013	0.009
	sterr	0.008	0.004	0.004	0.007	0.008
	ppara	0.000	0.018	0.004	0.036	0.122
	n	10.000	9.000	9.000	10.000	10.000
view across: eccentricity slope	mean	0.009	0.005	0.010	0.012	0.010
	sterr	0.017	0.003	0.003	0.005	0.006
	ppara	0.297	0.077	0.011	0.016	0.069
	n	10.000	9.000	9.000	10.000	10.000
