# Supplementary material for: Adjudicating between face-coding models with individual-face fMRI responses
Source: PLoS Comput Biol. 2017 Jul 26;13(7):e1005604. doi: 10.1371/journal.pcbi.1005604 (PMC5550004; doi:10.1371/journal.pcbi.1005604)
Supplement: S4 Table — Related to Fig 5. (CSV) [file pcbi.1005604.s015.csv]

		sigmoidal ramp tuning	sigmoidal ramp tuning (a=0)	gaussian exemplar	gaussian exemplar (a=0)	negative gaussian exemplar	negative gaussian exemplar (a=0)	gabor filter	gabor filter (a=0)	pixelwise correlation	PCA space distance
perceptual judgments	sigmoidal ramp tuning	0.0000	0.2077	0.3434	0.3268	0.1527	0.0528	0.9711	0.6699	0.3712	0.0085
	sigmoidal ramp tuning (a=0)	0.2077	0.0000	0.3893	0.4310	0.2936	0.0800	0.6623	0.2123	0.5410	0.0014
	gaussian exemplar	0.3434	0.3893	0.0000	0.9045	0.1186	0.0289	0.8815	0.4854	0.4779	0.0027
	gaussian exemplar (a=0)	0.3268	0.4310	0.9045	0.0000	0.1235	0.0296	0.8807	0.4910	0.4831	0.0034
	negative gaussian exemplar	0.1527	0.2936	0.1186	0.1235	0.0000	0.0003	0.3740	0.0940	0.9630	0.0019
	negative gaussian exemplar (a=0)	0.0528	0.0800	0.0289	0.0296	0.0003	0.0000	0.1928	0.0336	0.6963	0.0928
	gabor filter	0.9711	0.6623	0.8815	0.8807	0.3740	0.1928	0.0000	0.4214	0.1667	0.0508
	gabor filter (a=0)	0.6699	0.2123	0.4854	0.4910	0.0940	0.0336	0.4214	0.0000	0.0474	0.0024
	pixelwise correlation	0.3712	0.5410	0.4779	0.4831	0.9630	0.6963	0.1667	0.0474	0.0000	0.3463
	PCA space distance	0.0085	0.0014	0.0027	0.0034	0.0019	0.0928	0.0508	0.0024	0.3463	0.0000
early visual cortex	sigmoidal ramp tuning	0.0000	0.0366	0.6846	0.4959	0.5581	0.4534	0.0003	0.0002	0.0003	0.0179
	sigmoidal ramp tuning (a=0)	0.0366	0.0000	0.0257	0.0277	0.0278	0.0291	0.0001	0.0000	0.0001	0.0158
	gaussian exemplar	0.6846	0.0257	0.0000	0.2843	0.5025	0.3901	0.0003	0.0002	0.0003	0.0145
	gaussian exemplar (a=0)	0.4959	0.0277	0.2843	0.0000	0.7689	0.6890	0.0003	0.0002	0.0003	0.0152
	negative gaussian exemplar	0.5581	0.0278	0.5025	0.7689	0.0000	0.8585	0.0003	0.0002	0.0003	0.0161
	negative gaussian exemplar (a=0)	0.4534	0.0291	0.3901	0.6890	0.8585	0.0000	0.0003	0.0002	0.0003	0.0161
	gabor filter	0.0003	0.0001	0.0003	0.0003	0.0003	0.0003	0.0000	0.0084	0.3372	0.0000
	gabor filter (a=0)	0.0002	0.0000	0.0002	0.0002	0.0002	0.0002	0.0084	0.0000	0.1053	0.0000
	pixelwise correlation	0.0003	0.0001	0.0003	0.0003	0.0003	0.0003	0.3372	0.1053	0.0000	0.0000
	PCA space distance	0.0179	0.0158	0.0145	0.0152	0.0161	0.0161	0.0000	0.0000	0.0000	0.0000
fusiform face area	sigmoidal ramp tuning	0.0000	0.0326	0.6592	0.9406	0.0084	0.0030	0.4277	0.0002	0.0005	0.0041
	sigmoidal ramp tuning (a=0)	0.0326	0.0000	0.0037	0.0081	0.0088	0.0017	0.0581	0.0392	0.0434	0.0016
	gaussian exemplar	0.6592	0.0037	0.0000	0.2631	0.0018	0.0007	0.4133	0.0010	0.0023	0.0007
	gaussian exemplar (a=0)	0.9406	0.0081	0.2631	0.0000	0.0031	0.0014	0.4630	0.0005	0.0014	0.0014
	negative gaussian exemplar	0.0084	0.0088	0.0018	0.0031	0.0000	0.0964	0.0209	0.6020	0.3969	0.4797
	negative gaussian exemplar (a=0)	0.0030	0.0017	0.0007	0.0014	0.0964	0.0000	0.0104	0.9469	0.7080	0.0189
	gabor filter	0.4277	0.0581	0.4133	0.4630	0.0209	0.0104	0.0000	0.0005	0.0010	0.0124
	gabor filter (a=0)	0.0002	0.0392	0.0010	0.0005	0.6020	0.9469	0.0005	0.0000	0.1532	0.7397
	pixelwise correlation	0.0005	0.0434	0.0023	0.0014	0.3969	0.7080	0.0010	0.1532	0.0000	0.4793
	PCA space distance	0.0041	0.0016	0.0007	0.0014	0.4797	0.0189	0.0124	0.7397	0.4793	0.0000
occipital face area	sigmoidal ramp tuning	0.0000	0.0274	0.9781	0.9705	0.1913	0.9443	0.0160	0.0406	0.0418	0.0010
	sigmoidal ramp tuning (a=0)	0.0274	0.0000	0.0094	0.0090	0.0082	0.0082	0.0095	0.0206	0.0216	0.0027
	gaussian exemplar	0.9781	0.0094	0.0000	0.8995	0.0496	0.6647	0.0183	0.0444	0.0450	0.0004
	gaussian exemplar (a=0)	0.9705	0.0090	0.8995	0.0000	0.0472	0.5239	0.0182	0.0441	0.0447	0.0004
	negative gaussian exemplar	0.1913	0.0082	0.0496	0.0472	0.0000	0.0390	0.0173	0.0387	0.0394	0.0002
	negative gaussian exemplar (a=0)	0.9443	0.0082	0.6647	0.5239	0.0390	0.0000	0.0184	0.0445	0.0450	0.0003
	gabor filter	0.0160	0.0095	0.0183	0.0182	0.0173	0.0184	0.0000	0.1830	0.7925	0.0033
	gabor filter (a=0)	0.0406	0.0206	0.0444	0.0441	0.0387	0.0445	0.1830	0.0000	0.1500	0.0070
	pixelwise correlation	0.0418	0.0216	0.0450	0.0447	0.0394	0.0450	0.7925	0.1500	0.0000	0.0084
	PCA space distance	0.0010	0.0027	0.0004	0.0004	0.0002	0.0003	0.0033	0.0070	0.0084	0.0000
transverse occipital sulcus	sigmoidal ramp tuning	0.0000	0.0026	0.2378	0.6237	0.0002	0.0010	0.0246	0.1872	0.2524	0.0001
	sigmoidal ramp tuning (a=0)	0.0026	0.0000	0.0050	0.0070	0.0010	0.0259	0.0081	0.0602	0.0854	0.0002
	gaussian exemplar	0.2378	0.0050	0.0000	0.2697	0.0002	0.0009	0.0247	0.1756	0.2348	0.0001
	gaussian exemplar (a=0)	0.6237	0.0070	0.2697	0.0000	0.0002	0.0012	0.0245	0.1785	0.2395	0.0001
	negative gaussian exemplar	0.0002	0.0010	0.0002	0.0002	0.0000	0.0294	0.0019	0.0109	0.0153	0.5207
	negative gaussian exemplar (a=0)	0.0010	0.0259	0.0009	0.0012	0.0294	0.0000	0.0048	0.0279	0.0395	0.0510
	gabor filter	0.0246	0.0081	0.0247	0.0245	0.0019	0.0048	0.0000	0.0072	0.0116	0.0020
	gabor filter (a=0)	0.1872	0.0602	0.1756	0.1785	0.0109	0.0279	0.0072	0.0000	0.2534	0.0122
	pixelwise correlation	0.2524	0.0854	0.2348	0.2395	0.0153	0.0395	0.0116	0.2534	0.0000	0.0175
	PCA space distance	0.0001	0.0002	0.0001	0.0001	0.5207	0.0510	0.0020	0.0122	0.0175	0.0000
parahippocampal place area	sigmoidal ramp tuning	0.0000	0.0244	0.7838	0.6980	0.0805	0.0237	0.2101	0.0222	0.0048	0.0064
	sigmoidal ramp tuning (a=0)	0.0244	0.0000	0.0199	0.0172	0.1021	0.1038	0.4565	0.3213	0.0606	0.0163
	gaussian exemplar	0.7838	0.0199	0.0000	0.7962	0.0505	0.0257	0.2579	0.0217	0.0049	0.0027
	gaussian exemplar (a=0)	0.6980	0.0172	0.7962	0.0000	0.0816	0.0227	0.2416	0.0196	0.0036	0.0030
	negative gaussian exemplar	0.0805	0.1021	0.0505	0.0816	0.0000	0.0688	0.8785	0.0839	0.0261	0.0027
	negative gaussian exemplar (a=0)	0.0237	0.1038	0.0257	0.0227	0.0688	0.0000	0.2312	0.9387	0.2666	0.3792
	gabor filter	0.2101	0.4565	0.2579	0.2416	0.8785	0.2312	0.0000	0.1067	0.0113	0.1649
	gabor filter (a=0)	0.0222	0.3213	0.0217	0.0196	0.0839	0.9387	0.1067	0.0000	0.0493	0.5425
	pixelwise correlation	0.0048	0.0606	0.0049	0.0036	0.0261	0.2666	0.0113	0.0493	0.0000	0.9320
	PCA space distance	0.0064	0.0163	0.0027	0.0030	0.0027	0.3792	0.1649	0.5425	0.9320	0.0000
