# Supplementary material for: Adjudicating between face-coding models with individual-face fMRI responses
Source: PLoS Comput Biol. 2017 Jul 26;13(7):e1005604. doi: 10.1371/journal.pcbi.1005604 (PMC5550004; doi:10.1371/journal.pcbi.1005604)
Supplement: S5 Table — See S1 Table for an account of what the row labels represent. Related to Fig 6. (CSV) [file pcbi.1005604.s016.csv]

		early visual cortex	fusiform face area	occipital face area	transverse occipital sulcus	parahippocampal place area
sigmoidal ramp tuning	mean_r	0.705	0.542	0.554	0.582	0.562
	mean_zr	0.877	0.606	0.624	0.665	0.636
	sterr_zr	0.078	0.113	0.103	0.082	0.074
	ppara_zr	0.000	0.000	0.000	0.000	0.000
	n	10.000	10.000	9.000	9.000	10.000
sigmoidal ramp tuning (a=0)	mean_r	0.667	0.531	0.546	0.578	0.575
	mean_zr	0.805	0.591	0.612	0.660	0.655
	sterr_zr	0.060	0.112	0.100	0.079	0.073
	ppara_zr	0.000	0.000	0.000	0.000	0.000
	n	10.000	10.000	9.000	9.000	10.000
gaussian exemplar	mean_r	-0.703	-0.546	-0.563	-0.584	-0.573
	mean_zr	-0.874	-0.612	-0.638	-0.669	-0.652
	sterr_zr	0.088	0.113	0.115	0.081	0.071
	ppara_zr	1.000	1.000	1.000	1.000	1.000
	n	10.000	10.000	9.000	9.000	10.000
gaussian exemplar (a=0)	mean_r	-0.703	-0.545	-0.565	-0.584	-0.576
	mean_zr	-0.873	-0.611	-0.639	-0.668	-0.656
	sterr_zr	0.085	0.115	0.115	0.081	0.071
	ppara_zr	1.000	1.000	1.000	1.000	1.000
	n	10.000	10.000	9.000	9.000	10.000
gabor filter	mean_r	0.672	0.547	0.553	0.534	0.518
	mean_zr	0.814	0.614	0.623	0.596	0.573
	sterr_zr	0.062	0.111	0.111	0.061	0.059
	ppara_zr	0.000	0.000	0.000	0.000	0.000
	n	10.000	10.000	9.000	9.000	10.000
gabor filter (a=0)	mean_r	0.536	0.464	0.453	0.510	0.533
	mean_zr	0.598	0.503	0.489	0.562	0.595
	sterr_zr	0.095	0.093	0.098	0.078	0.062
	ppara_zr	0.000	0.000	0.001	0.000	0.000
	n	10.000	10.000	9.000	9.000	10.000
