# Supplementary material for: Adjudicating between face-coding models with individual-face fMRI responses
Source: PLoS Comput Biol. 2017 Jul 26;13(7):e1005604. doi: 10.1371/journal.pcbi.1005604 (PMC5550004; doi:10.1371/journal.pcbi.1005604)
Supplement: S6 Table — Related to Fig 6. (CSV) [file pcbi.1005604.s017.csv]

		sigmoidal ramp tuning	sigmoidal ramp tuning (a=0)	gaussian exemplar	gaussian exemplar (a=0)	gabor filter	gabor filter (a=0)
early visual cortex	sigmoidal ramp tuning	0.0000	0.1674	0.0000	0.0000	0.3026	0.0190
	sigmoidal ramp tuning (a=0)	0.1674	0.0000	0.0000	0.0000	0.8799	0.0547
	gaussian exemplar	0.0000	0.0000	0.0000	0.7510	0.0000	0.0000
	gaussian exemplar (a=0)	0.0000	0.0000	0.7510	0.0000	0.0000	0.0000
	gabor filter	0.3026	0.8799	0.0000	0.0000	0.0000	0.0020
	gabor filter (a=0)	0.0190	0.0547	0.0000	0.0000	0.0020	0.0000
fusiform face area	sigmoidal ramp tuning	0.0000	0.3792	0.0004	0.0005	0.7819	0.0556
	sigmoidal ramp tuning (a=0)	0.3792	0.0000	0.0005	0.0005	0.5147	0.0616
	gaussian exemplar	0.0004	0.0005	0.0000	0.9327	0.0004	0.0004
	gaussian exemplar (a=0)	0.0005	0.0005	0.9327	0.0000	0.0004	0.0004
	gabor filter	0.7819	0.5147	0.0004	0.0004	0.0000	0.0218
	gabor filter (a=0)	0.0556	0.0616	0.0004	0.0004	0.0218	0.0000
occipital face area	sigmoidal ramp tuning	0.0000	0.3668	0.0004	0.0004	0.9659	0.0677
	sigmoidal ramp tuning (a=0)	0.3668	0.0000	0.0004	0.0004	0.7828	0.0953
	gaussian exemplar	0.0004	0.0004	0.0000	0.3807	0.0005	0.0006
	gaussian exemplar (a=0)	0.0004	0.0004	0.3807	0.0000	0.0005	0.0005
	gabor filter	0.9659	0.7828	0.0005	0.0005	0.0000	0.0099
	gabor filter (a=0)	0.0677	0.0953	0.0006	0.0005	0.0099	0.0000
transverse occipital sulcus	sigmoidal ramp tuning	0.0000	0.6170	0.0000	0.0000	0.2442	0.0585
	sigmoidal ramp tuning (a=0)	0.6170	0.0000	0.0000	0.0000	0.2650	0.0554
	gaussian exemplar	0.0000	0.0000	0.0000	0.7768	0.0000	0.0000
	gaussian exemplar (a=0)	0.0000	0.0000	0.7768	0.0000	0.0000	0.0000
	gabor filter	0.2442	0.2650	0.0000	0.0000	0.0000	0.5658
	gabor filter (a=0)	0.0585	0.0554	0.0000	0.0000	0.5658	0.0000
parahippocampal place area	sigmoidal ramp tuning	0.0000	0.1746	0.0000	0.0000	0.1613	0.3311
	sigmoidal ramp tuning (a=0)	0.1746	0.0000	0.0000	0.0000	0.0453	0.1849
	gaussian exemplar	0.0000	0.0000	0.0000	0.3420	0.0000	0.0000
	gaussian exemplar (a=0)	0.0000	0.0000	0.3420	0.0000	0.0000	0.0000
	gabor filter	0.1613	0.0453	0.0000	0.0000	0.0000	0.5850
	gabor filter (a=0)	0.3311	0.1849	0.0000	0.0000	0.5850	0.0000
