# Supplementary material for: Adjudicating between face-coding models with individual-face fMRI responses
Source: PLoS Comput Biol. 2017 Jul 26;13(7):e1005604. doi: 10.1371/journal.pcbi.1005604 (PMC5550004; doi:10.1371/journal.pcbi.1005604)
Supplement: S8 Table — See S7 Table, S7 Fig. (CSV) [file pcbi.1005604.s019.csv]

		sigmoidal ramp tuning	sigmoidal ramp tuning (a=0)	gaussian exemplar	gaussian exemplar (a=0)	negative gaussian exemplar	negative gaussian exemplar (a=0)	gabor filter	gabor filter (a=0)	pixelwise correlation	PCA space distance
perceptual judgments	sigmoidal ramp tuning	0.0000	0.1652	0.2992	0.2173	0.1341	0.0362	0.7476	0.5628	0.5330	0.0055
	sigmoidal ramp tuning (a=0)	0.1652	0.0000	0.3128	0.4729	0.3591	0.0788	0.2071	0.1921	0.8075	0.0020
	gaussian exemplar	0.2992	0.3128	0.0000	0.2748	0.1378	0.0317	0.5715	0.4341	0.6336	0.0034
	gaussian exemplar (a=0)	0.2173	0.4729	0.2748	0.0000	0.1300	0.0239	0.4971	0.3740	0.6884	0.0025
	negative gaussian exemplar	0.1341	0.3591	0.1378	0.1300	0.0000	0.0003	0.1216	0.0907	0.7907	0.0005
	negative gaussian exemplar (a=0)	0.0362	0.0788	0.0317	0.0239	0.0003	0.0000	0.0404	0.0289	0.3815	0.1034
	gabor filter	0.7476	0.2071	0.5715	0.4971	0.1216	0.0404	0.0000	0.3818	0.2387	0.0021
	gabor filter (a=0)	0.5628	0.1921	0.4341	0.3740	0.0907	0.0289	0.3818	0.0000	0.1516	0.0032
	pixelwise correlation	0.5330	0.8075	0.6336	0.6884	0.7907	0.3815	0.2387	0.1516	0.0000	0.1223
	PCA space distance	0.0055	0.0020	0.0034	0.0025	0.0005	0.1034	0.0021	0.0032	0.1223	0.0000
early visual cortex	sigmoidal ramp tuning	0.0000	0.0001	0.0242	0.0328	0.0002	0.0000	0.0572	0.0006	0.0002	0.0000
	sigmoidal ramp tuning (a=0)	0.0001	0.0000	0.0000	0.0001	0.4606	0.0000	0.0006	0.6476	0.0014	0.0000
	gaussian exemplar	0.0242	0.0000	0.0000	0.7287	0.0000	0.0000	0.5042	0.0005	0.0001	0.0000
	gaussian exemplar (a=0)	0.0328	0.0001	0.7287	0.0000	0.0001	0.0000	0.4357	0.0010	0.0001	0.0000
	negative gaussian exemplar	0.0002	0.4606	0.0000	0.0001	0.0000	0.0003	0.0004	0.4555	0.0304	0.0008
	negative gaussian exemplar (a=0)	0.0000	0.0000	0.0000	0.0000	0.0003	0.0000	0.0001	0.0001	0.0818	0.1397
	gabor filter	0.0572	0.0006	0.5042	0.4357	0.0004	0.0001	0.0000	0.0038	0.0005	0.0000
	gabor filter (a=0)	0.0006	0.6476	0.0005	0.0010	0.4555	0.0001	0.0038	0.0000	0.0000	0.0005
	pixelwise correlation	0.0002	0.0014	0.0001	0.0001	0.0304	0.0818	0.0005	0.0000	0.0000	0.3093
	PCA space distance	0.0000	0.0000	0.0000	0.0000	0.0008	0.1397	0.0000	0.0005	0.3093	0.0000
fusiform face area	sigmoidal ramp tuning	0.0000	0.0012	0.2198	0.3050	0.0002	0.0019	0.9022	0.0044	0.0018	0.0003
	sigmoidal ramp tuning (a=0)	0.0012	0.0000	0.0005	0.0009	0.0001	0.0588	0.0019	0.7487	0.0320	0.0002
	gaussian exemplar	0.2198	0.0005	0.0000	0.2537	0.0001	0.0011	0.4003	0.0035	0.0015	0.0001
	gaussian exemplar (a=0)	0.3050	0.0009	0.2537	0.0000	0.0001	0.0019	0.7090	0.0052	0.0020	0.0002
	negative gaussian exemplar	0.0002	0.0001	0.0001	0.0001	0.0000	0.0259	0.0002	0.0013	0.2859	0.6701
	negative gaussian exemplar (a=0)	0.0019	0.0588	0.0011	0.0019	0.0259	0.0000	0.0015	0.0453	0.7703	0.0361
	gabor filter	0.9022	0.0019	0.4003	0.7090	0.0002	0.0015	0.0000	0.0074	0.0038	0.0003
	gabor filter (a=0)	0.0044	0.7487	0.0035	0.0052	0.0013	0.0453	0.0074	0.0000	0.0244	0.0020
	pixelwise correlation	0.0018	0.0320	0.0015	0.0020	0.2859	0.7703	0.0038	0.0244	0.0000	0.2951
	PCA space distance	0.0003	0.0002	0.0001	0.0002	0.6701	0.0361	0.0003	0.0020	0.2951	0.0000
occipital face area	sigmoidal ramp tuning	0.0000	0.0080	0.4328	0.4006	0.0007	0.0211	0.0453	0.0157	0.0155	0.0009
	sigmoidal ramp tuning (a=0)	0.0080	0.0000	0.0036	0.0036	0.0031	0.0275	0.0892	0.4492	0.2735	0.0001
	gaussian exemplar	0.4328	0.0036	0.0000	0.3315	0.0004	0.0156	0.0558	0.0098	0.0115	0.0004
	gaussian exemplar (a=0)	0.4006	0.0036	0.3315	0.0000	0.0004	0.0158	0.0556	0.0103	0.0120	0.0004
	negative gaussian exemplar	0.0007	0.0031	0.0004	0.0004	0.0000	0.0000	0.0035	0.0026	0.1411	0.9060
	negative gaussian exemplar (a=0)	0.0211	0.0275	0.0156	0.0158	0.0000	0.0000	0.5373	0.0884	0.0473	0.0001
	gabor filter	0.0453	0.0892	0.0558	0.0556	0.0035	0.5373	0.0000	0.1995	0.1144	0.0039
	gabor filter (a=0)	0.0157	0.4492	0.0098	0.0103	0.0026	0.0884	0.1995	0.0000	0.0463	0.0010
	pixelwise correlation	0.0155	0.2735	0.0115	0.0120	0.1411	0.0473	0.1144	0.0463	0.0000	0.1106
	PCA space distance	0.0009	0.0001	0.0004	0.0004	0.9060	0.0001	0.0039	0.0010	0.1106	0.0000
transverse occipital sulcus	sigmoidal ramp tuning	0.0000	0.0023	0.2891	0.3847	0.0008	0.0015	0.3867	0.0173	0.0084	0.0000
	sigmoidal ramp tuning (a=0)	0.0023	0.0000	0.0031	0.0035	0.8295	0.0508	0.0016	0.1929	0.5395	0.0000
	gaussian exemplar	0.2891	0.0031	0.0000	0.8718	0.0011	0.0020	0.6392	0.0236	0.0102	0.0001
	gaussian exemplar (a=0)	0.3847	0.0035	0.8718	0.0000	0.0012	0.0023	0.7085	0.0271	0.0109	0.0001
	negative gaussian exemplar	0.0008	0.8295	0.0011	0.0012	0.0000	0.0841	0.0006	0.3543	0.5699	0.0000
	negative gaussian exemplar (a=0)	0.0015	0.0508	0.0020	0.0023	0.0841	0.0000	0.0010	0.0263	0.4291	0.0071
	gabor filter	0.3867	0.0016	0.6392	0.7085	0.0006	0.0010	0.0000	0.0192	0.0096	0.0000
	gabor filter (a=0)	0.0173	0.1929	0.0236	0.0271	0.3543	0.0263	0.0192	0.0000	0.1314	0.0005
	pixelwise correlation	0.0084	0.5395	0.0102	0.0109	0.5699	0.4291	0.0096	0.1314	0.0000	0.0107
	PCA space distance	0.0000	0.0000	0.0001	0.0001	0.0000	0.0071	0.0000	0.0005	0.0107	0.0000
parahippocampal place area	sigmoidal ramp tuning	0.0000	0.0013	0.2570	0.2912	0.0013	0.0037	0.2545	0.0010	0.0026	0.0007
	sigmoidal ramp tuning (a=0)	0.0013	0.0000	0.0013	0.0010	0.4593	0.0166	0.0124	0.0648	0.9715	0.1195
	gaussian exemplar	0.2570	0.0013	0.0000	0.3471	0.0016	0.0044	0.3886	0.0009	0.0024	0.0003
	gaussian exemplar (a=0)	0.2912	0.0010	0.3471	0.0000	0.0015	0.0035	0.3672	0.0009	0.0027	0.0003
	negative gaussian exemplar	0.0013	0.4593	0.0016	0.0015	0.0000	0.0104	0.0023	0.0246	0.5618	0.4989
	negative gaussian exemplar (a=0)	0.0037	0.0166	0.0044	0.0035	0.0104	0.0000	0.0436	0.8937	0.2375	0.0212
	gabor filter	0.2545	0.0124	0.3886	0.3672	0.0023	0.0436	0.0000	0.0130	0.0034	0.0018
	gabor filter (a=0)	0.0010	0.0648	0.0009	0.0009	0.0246	0.8937	0.0130	0.0000	0.1313	0.0050
	pixelwise correlation	0.0026	0.9715	0.0024	0.0027	0.5618	0.2375	0.0034	0.1313	0.0000	0.1221
	PCA space distance	0.0007	0.1195	0.0003	0.0003	0.4989	0.0212	0.0018	0.0050	0.1221	0.0000
