# Supplementary material for: Adjudicating between face-coding models with individual-face fMRI responses
Source: PLoS Comput Biol. 2017 Jul 26;13(7):e1005604. doi: 10.1371/journal.pcbi.1005604 (PMC5550004; doi:10.1371/journal.pcbi.1005604)
Supplement: S9 Table — We identified the peak voxel in each region of interest using the region-defining contrast in the localizer experiment, and converted these native-space voxel indices to standard mm coordinates in the MNI template brain using transformations obtained from SPM8 structural T1 normalization routines. We report means and standard deviations across participants for each region. See also S8 Fig. (CSV) [file pcbi.1005604.s020.csv]

			x	y	z
early visual cortex	left	mean	-9.5	-97.2	6.2
		st dev	7.1	3.6	8.3
	right	mean	12.4	-95.4	9.1
		st dev	3.9	3.7	11.5
fusiform face area	left	mean	-39.0	-55.0	-20.4
		st dev	3.3	10.4	3.7
	right	mean	41.5	-50.5	-20.7
		st dev	3.1	4.9	3.7
occipital face area	left	mean	-41.4	-82.0	-14.3
		st dev	7.5	10.7	4.2
	right	mean	43.5	-75.5	-12.6
		st dev	3.4	6.7	5.1
transverse occipital sulcus	left	mean	-34.1	-81.3	20.9
		st dev	9.6	9.5	10.0
	right	mean	37.0	-79.6	20.1
		st dev	5.9	2.1	7.1
parahippocampal place area	left	mean	-24.5	-51.4	-10.9
		st dev	1.4	10.3	4.0
	right	mean	26.0	-50.4	-9.7
		st dev	2.5	9.9	3.8
